# Supplementary material for: Development of an Indirect ELISA Based on Spike Protein to Detect Antibodies against Feline Coronavirus
Source: Viruses. 2021 Dec 13;13(12):2496. doi: 10.3390/v13122496 (PMC8707903; doi:10.3390/v13122496)
Supplement: Supplementary file 1 [file viruses-13-02496-s001.zip]

Archive with 1 entries (1 files):
- viruses-1438787-supplementary.pdf
